# Supplementary material for: Auraptene Enhances AMP-Activated Protein Kinase Phosphorylation and Thereby Inhibits the Proliferation, Migration and Expression of Androgen Receptors and Prostate-Specific Antigens in Prostate Cancer Cells
Source: Int J Mol Sci. 2023 Nov 6;24(21):16011. doi: 10.3390/ijms242116011 (PMC10650886; doi:10.3390/ijms242116011)
Supplement: Supplementary file 1 [file ijms-24-16011-s001.zip]

Archive with 1 entries (1 files):
- ijms-2632050-supplementary.pdf
